# Supplementary material for: ﻿Thismialimkokthayi (Thismiaceae): A new mycoheterotrophic species from Genting Highlands in Pahang, Malaysia
Source: PhytoKeys. 2022 Oct 11;211:1–11. doi: 10.3897/phytokeys.211.89453 (PMC9836602; doi:10.3897/phytokeys.211.89453)
Supplement: XML Treatment for Thismia limkokthayi [file phytokeys.211.89453-treatment1.xml]

<!DOCTYPE tp:taxon-treatment
  PUBLIC "-//TaxonX//DTD Taxonomic Treatment Publishing DTD v0 20100105//EN" "tax-treatment-NSO.dtd">
<tp:taxon-treatment xmlns:tp="http://www.plazi.org/taxpub"><tp:treatment-meta><kwd-group><label>Taxon classification</label><kwd>
              <named-content content-type="kingdom">Plantae</named-content>
            </kwd><kwd>
              <named-content content-type="order">Dioscoreales</named-content>
            </kwd><kwd>
              <named-content content-type="family">Thismiaceae</named-content>
            </kwd></kwd-group><mixed-citation publication-type="journal"><person-group><name><surname>Siti-Munirah</surname><given-names>Mat Yunoh</given-names></name><name><surname>Suhaida</surname><given-names>Mustafa</given-names></name><name><surname>Eddie</surname><given-names>Chan</given-names></name></person-group><article-title>﻿<italic><tp:taxon-name><tp:taxon-name-part taxon-name-part-type="genus" reg="Thismia">Thismia</tp:taxon-name-part><tp:taxon-name-part taxon-name-part-type="species" reg="limkokthayi">limkokthayi</tp:taxon-name-part></tp:taxon-name></italic> (<tp:taxon-name><tp:taxon-name-part taxon-name-part-type="family">Thismiaceae</tp:taxon-name-part></tp:taxon-name>): A new mycoheterotrophic species from Genting Highlands in Pahang, Malaysia</article-title><source>PhytoKeys</source><day>11</day><month>10</month><year>2022</year><volume>211</volume><fpage>1</fpage><lpage>11</lpage><pub-id pub-id-type="doi">10.3897/phytokeys.211.89453</pub-id></mixed-citation></tp:treatment-meta><tp:nomenclature><label>﻿</label><tp:taxon-name>
            <object-id xmlns:xlink="http://www.w3.org/1999/xlink" content-type="arpha" xlink:type="simple">0C02AA5A-E1A1-500D-A649-5FD2F2626DD2</object-id>
            <tp:taxon-name-part taxon-name-part-type="genus" reg="Thismia">Thismia</tp:taxon-name-part>
            <tp:taxon-name-part taxon-name-part-type="species" reg="limkokthayi">limkokthayi</tp:taxon-name-part>
            <object-id xmlns:xlink="http://www.w3.org/1999/xlink" content-type="ipni" xlink:type="simple">urn:lsid:ipni.org:names:77306479-1</object-id>
          </tp:taxon-name><tp:taxon-authority>Siti-Munirah &amp; E.Chan</tp:taxon-authority><tp:taxon-status xmlns:xlink="http://www.w3.org/1999/xlink" xlink:type="simple">sp. nov.</tp:taxon-status><xref ref-type="fig" rid="F2">Figs 1</xref><xref ref-type="fig" rid="F3">, 2</xref><xref ref-type="fig" rid="F4">, 3</xref></tp:nomenclature><tp:treatment-sec sec-type="diagnosis" id="SECID0E1GAC"><title>Diagnosis.</title><p><italic><tp:taxon-name><tp:taxon-name-part taxon-name-part-type="genus" reg="Thismia">Thismia</tp:taxon-name-part><tp:taxon-name-part taxon-name-part-type="species" reg="limkokthayi">limkokthayi</tp:taxon-name-part></tp:taxon-name></italic> is distinguished from closely-related species by the following combination of characteristics: black to dark brown floral tube and appendages, the presence of mitre fovea between the bases of claviform appendages, the presence of longitudinal ribs and absent transverse bars on the inner side of the floral tube, the apex of stamens with a central lobe (prolongation of the rib) and two lateral lobes (the tips of each are recurved) and dark purple stigma.</p></tp:treatment-sec><tp:treatment-sec sec-type="material" id="SECID0ELHAC"><title>Type.</title><p>Malaysia. Peninsular Malaysia: Pahang, Bentong District, Genting Highlands, ca. 1137 m elev., 28 April 2022, Siti-Munirah MY, FRI91138c (holotype KEP!, spirit collection, barcode no. SC12022).</p><p>Achlorophyllous herbs up to ca. 14 cm. <bold>Roots</bold> coralliform, surface hairy, apices brownish-white. <bold>Stems</bold> up to ca. 4.5 cm tall or very short (possibly for young plants), ca. 2–3 mm in diameter, erect, ascending, white and becoming brownish with age, glabrous, terete. <bold>Leaves</bold> glabrous, pale brown, dark brown in the upper part or towards the apex, scale-like, triangular-ovate to lanceolate, up to 12 mm long, 3 mm wide at the base, apex acute to acuminate, spirally arranged, more crowded in the upper part of the stem. <bold>Floral bracts</bold> 3, pale brown to dark brown towards the apex, similar to upper leaves, but slightly larger, 10–12 mm long, apex acute to acuminate, 2 mm wide at the base. <bold>Pedicels</bold> lengthen up to 5 mm during flower growth, 2–3 mm wide. <bold>Flowers</bold> solitary or in clusters of 2, opening in succession in the latter case and forming loose monochasial inflorescences, lateral flower located in the axil of one of the floral bracts of the terminal flower and also bearing its own floral bracts; each flower up to 8 cm long (including ovary and appendages); <bold>perianth</bold> actinomorphic with 6 tepals fused to form a floral tube with a dome-shaped mitre with 3 slender, claviform appendages on its top; <bold>floral tube</bold> black brownish/brown blackish, urceolate, ca. 20–25 mm long, ca. 5–10 mm wide, constricted just above the ovary, widest in the upper part; <bold>outer surface</bold> with 6 longitudinal ribs, glabrous, rough, black to dark brown; <bold>inner surface</bold> with 6 greenish longitudinal ribs, without transverse bars, black to dark brown; <bold>outer tepal lobes</bold> 3, brownish orange, minute, ca. 1 mm long, 7 mm wide at base, broadly triangular, erect; <bold>inner tepal lobes</bold> 3, black to dark brown, thick, cuneate, surface glabrous, apically adnate to form a dome-shaped mitre; <bold>mitre</bold> with 3 lateral, round-shaped, ca. 8–10 mm wide apertures, 3 hood-like accessory lobes, more curved during the early stages of flowering and flattening when the flower is older and matured; <bold>mitre appendages</bold> each ca. 27–30 mm long, their base wide and flattened, forming a fovea in the centre of the mitre, becoming narrower above, claviform at apex, glabrous, dark brown to pale orange towards tip. <bold>Stamens</bold> 6, pendulous from the apical margin of the floral tube; <bold>annulus</bold> absent; <bold>filaments</bold> orange and white, curved downwards, with bases slightly emerged above floral tube apex, not connate, forming 6 apertures apparent when viewed from above; <bold>connectives</bold> broad, orange-yellowish in lower half and black/dark brown in upper half, laterally connate to form a tube, ca. 12 mm long, each with prominent longitudinal rib extending along the entire length of the inner surface of the connective; supraconnective apex with one central lobe (extension of the rib) and two smaller side lobes with tips recurved inwards/truncate, glabrous; <bold>lateral appendage</bold> skirt-like, black, protruding towards the floral tube, not reaching connective apex, glabrous including on margins, only sparsely hairy on each horn-like corner; individual <bold>stamens</bold> with 2 thecae (abaxial, dehiscing towards the inner surface of the floral tube), each <bold>theca</bold> oblong, 2 mm long; <bold>interstaminal glands</bold> elliptic-oblong, translucent, inserted on the line of fusion between connectives. <bold>Ovary</bold> inferior, obconical, ca. 4–5 mm long, brown to dark, with 6 longitudinal ribs, unilocular; <bold>placentas</bold> 3; <bold>style</bold> short, ca. 0.3 mm long, black/purplish; <bold>stigma</bold> 3-lobed, black-purplish, <bold>stigma lobe</bold> oblong, ca. 3 mm long, folded, bifid at apex, surface slightly papillose. <bold>Fruit</bold> not observed.</p></tp:treatment-sec><tp:treatment-sec sec-type="material" id="SECID0EKJAC"><title>Additional specimens examined (paratypes).</title><p>Peninsular Malaysia: Pahang, Bentong, Genting Highlands, ca. 1137 m elev., 7 April 2022, Siti-Munirah MY, Eddie C &amp; Suhaida M, FRI91138a (KEP, spirit collection, barcode no. SC12021); 7 April 2022, Siti-Munirah MY, Eddie C &amp; Suhaida M, FRI91138b (KEP, spirit collection, barcode no. SC12020)</p></tp:treatment-sec><tp:treatment-sec sec-type="distribution" id="SECID0EPJAC"><title>Distribution.</title><p>Endemic to Peninsular Malaysia, Pahang. Currently known only from the type locality.</p><fig id="F2" position="float" orientation="portrait"><object-id xmlns:xlink="http://www.w3.org/1999/xlink" content-type="doi" xlink:type="simple">10.3897/phytokeys.211.89453.figure1</object-id><object-id xmlns:xlink="http://www.w3.org/1999/xlink" content-type="arpha" xlink:type="simple">BA199B7F-7510-5A69-8D81-2E373C50D869</object-id><label>Figure 1.</label><caption><p><italic><tp:taxon-name><tp:taxon-name-part taxon-name-part-type="genus" reg="Thismia">Thismia</tp:taxon-name-part><tp:taxon-name-part taxon-name-part-type="species" reg="limkokthayi">limkokthayi</tp:taxon-name-part></tp:taxon-name></italic> with scale (all in centimetres (cm)) <bold>A</bold> plants with mature (FRI91138c) and young flowers with long stems <bold>B</bold> mature flower with a very short stem (FRI91138b) <bold>C</bold> stamens (FRI FRI91138a). Photos by Siti-Munirah MY.</p></caption><graphic xmlns:xlink="http://www.w3.org/1999/xlink" xlink:href="phytokeys-211-001_article-89453__-g002.jpg" position="float" orientation="portrait" xlink:type="simple" id="oo_754973.jpg"><uri content-type="original_file" xlink:type="simple">https://binary.pensoft.net/fig/754973</uri></graphic></fig><fig id="F3" position="float" orientation="portrait"><object-id xmlns:xlink="http://www.w3.org/1999/xlink" content-type="doi" xlink:type="simple">10.3897/phytokeys.211.89453.figure2</object-id><object-id xmlns:xlink="http://www.w3.org/1999/xlink" content-type="arpha" xlink:type="simple">391F0AD2-6543-5807-91D8-C4B86C62E2D2</object-id><label>Figure 2.</label><caption><p><italic><tp:taxon-name><tp:taxon-name-part taxon-name-part-type="genus" reg="Thismia">Thismia</tp:taxon-name-part><tp:taxon-name-part taxon-name-part-type="species" reg="limkokthayi">limkokthayi</tp:taxon-name-part></tp:taxon-name></italic><bold>A</bold> coralliform roots <bold>B</bold> full flower <bold>C</bold> claviform tip of mitre appendage <bold>D</bold> longitudinal section of floral tube, showing inner surface <bold>E</bold> outer tepal and inner tepal <bold>F</bold> side view of mitre <bold>G</bold> mitre viewed from above <bold>H</bold> six stamens, viewed from below <bold>I</bold> outer view of a stamen <bold>J</bold> inner view of two pendulous stamens <bold>K</bold> detail of the side lobe on the supraconnective apex (side lobe with truncate tips that are recurved inwards) <bold>L</bold> ovary with style, stigma and flower bud surrounded by bracts <bold>M</bold> stigmas. All from FRI FRI91138a (<bold>A, D, I, J, K, L, M</bold>), FRI91138b (<bold>H</bold>) and FRI91138c (<bold>B, C, E, F, G</bold>). Photos by Siti-Munirah MY; images not to scale (see dimensions in description and Fig. <xref ref-type="fig" rid="F2">1</xref>).</p></caption><graphic xmlns:xlink="http://www.w3.org/1999/xlink" xlink:href="phytokeys-211-001_article-89453__-g003.jpg" position="float" orientation="portrait" xlink:type="simple" id="oo_754974.jpg"><uri content-type="original_file" xlink:type="simple">https://binary.pensoft.net/fig/754974</uri></graphic></fig></tp:treatment-sec><tp:treatment-sec sec-type="ecology" id="SECID0EOMAC"><title>Ecology and habitat.</title><p>In lower montane forest and upper dipterocarp forest, on moist soil in shade, near an open space (hiking trail; Fig. <xref ref-type="fig" rid="F4">3A</xref>) and sloping area. This species occurs in a healthy undisturbed forest at an altitude of about 1137 m. The site is in a private forest and within a watershed. The forest area remains intact, apart from where it was affected by recent flooding and water surge (19 December 2021). The impact of this natural disaster completely reshaped part of the river area. However, this area is currently recovering. Fortunately, the only known population of <italic><tp:taxon-name><tp:taxon-name-part taxon-name-part-type="genus" reg="Thismia">Thismia</tp:taxon-name-part><tp:taxon-name-part taxon-name-part-type="species" reg="limkokthayi">limkokthayi</tp:taxon-name-part></tp:taxon-name></italic> is located away from the riverbank, on the slope of the main trail. As a result of this discovery, the trail was moved to another part of the forest. The flowering period is from March to April.</p><fig id="F4" position="float" orientation="portrait"><object-id xmlns:xlink="http://www.w3.org/1999/xlink" content-type="doi" xlink:type="simple">10.3897/phytokeys.211.89453.figure3</object-id><object-id xmlns:xlink="http://www.w3.org/1999/xlink" content-type="arpha" xlink:type="simple">100D13F2-740D-5657-8D14-6C2960714671</object-id><label>Figure 3.</label><caption><p><italic><tp:taxon-name><tp:taxon-name-part taxon-name-part-type="genus" reg="Thismia">Thismia</tp:taxon-name-part><tp:taxon-name-part taxon-name-part-type="species" reg="limkokthayi">limkokthayi</tp:taxon-name-part></tp:taxon-name></italic> Siti-Munirah &amp; Eddie Chan <bold>A</bold> group photo with the <italic><tp:taxon-name><tp:taxon-name-part taxon-name-part-type="genus" reg="Thismia">T.</tp:taxon-name-part><tp:taxon-name-part taxon-name-part-type="species" reg="limkokthayi">limkokthayi</tp:taxon-name-part></tp:taxon-name></italic> (white arrow) in its habitat (from left; Angan A, Siti-Munirah MY, Eddie C, Ahmad Norsidar AH and Suhaida M) <bold>B–C</bold> different stages of anthesis of <italic><tp:taxon-name><tp:taxon-name-part taxon-name-part-type="genus" reg="Thismia">T.</tp:taxon-name-part><tp:taxon-name-part taxon-name-part-type="species" reg="limkokthayi">limkokthayi</tp:taxon-name-part></tp:taxon-name></italic> in its habitat (in situ) <bold>B</bold> two mature flowers from one individual <bold>C</bold> a fresh flower (on the left) and a new young flower starting to bloom (on the right). Photos by Siti-Munirah MY.</p></caption><graphic xmlns:xlink="http://www.w3.org/1999/xlink" xlink:href="phytokeys-211-001_article-89453__-g004.jpg" position="float" orientation="portrait" xlink:type="simple" id="oo_754975.jpg"><uri content-type="original_file" xlink:type="simple">https://binary.pensoft.net/fig/754975</uri></graphic></fig></tp:treatment-sec><tp:treatment-sec sec-type="etymology" id="SECID0EZOAC"><title>Etymology.</title><p><italic><tp:taxon-name><tp:taxon-name-part taxon-name-part-type="genus" reg="Thismia">Thismia</tp:taxon-name-part><tp:taxon-name-part taxon-name-part-type="species" reg="limkokthayi">limkokthayi</tp:taxon-name-part></tp:taxon-name></italic> was named in honour of Tan Sri Lim Kok Thay, Chairman of the Genting Group, who is closely involved in efforts to develop eco-tourism facilities and amenities supporting the preservation and sustainability of important biodiversity assets and sites in Genting Highlands.</p></tp:treatment-sec><tp:treatment-sec sec-type="Preliminary conservation status" id="SECID0EKPAC"><title>Preliminary conservation status.</title><p>Following the IUCN Red List Categories and Criteria (<xref ref-type="bibr" rid="B7">IUCN 2019</xref>), this species has been assessed as Critically Endangered (CR B2ab (iii); D) due to its small population and threats to its microhabitat. It is currently known from only one locality (the type locality) and is certainly a very rare species since only three individuals have been observed. Although the type locality is in a private forest, it may be exposed to future tourist activities in the Resorts World Genting Awana area. The habitat of the species is located on the original trail leading from the entrance of Clearwater Way to Chin Swee Caves Temple. However, since this is private land, the protection of this area from disturbance remains possible. As such, efforts must be made to locate this species in the surrounding area.</p></tp:treatment-sec><tp:treatment-sec sec-type="notes" id="SECID0EUPAC"><title>Notes.</title><p><italic><tp:taxon-name><tp:taxon-name-part taxon-name-part-type="genus" reg="Thismia">Thismia</tp:taxon-name-part></tp:taxon-name></italic> species are characterised by their peculiar appearance and flower morphology, which are distinctive and simultaneously very diverse (<xref ref-type="bibr" rid="B10">Shepeleva et al. 2020</xref>). Most <italic><tp:taxon-name><tp:taxon-name-part taxon-name-part-type="genus" reg="Thismia">Thismia</tp:taxon-name-part></tp:taxon-name></italic> species have various unique structural combinations. Amongst them, there are species belonging to the <italic><tp:taxon-name><tp:taxon-name-part taxon-name-part-type="genus" reg="Thismia">Thismia</tp:taxon-name-part></tp:taxon-name></italic> group of which inner tepals are fused together in their upper part and form a roof-like or hat-like structure called a mitre. In Peninsular Malaysia, there are two groups of mitriform <italic><tp:taxon-name><tp:taxon-name-part taxon-name-part-type="genus" reg="Thismia">Thismia</tp:taxon-name-part></tp:taxon-name></italic>: first including <italic><tp:taxon-name><tp:taxon-name-part taxon-name-part-type="genus" reg="Thismia">Thismia</tp:taxon-name-part></tp:taxon-name></italic> species with mitre appendages (e.g. <italic><tp:taxon-name><tp:taxon-name-part taxon-name-part-type="genus" reg="Thismia">Thismia</tp:taxon-name-part><tp:taxon-name-part taxon-name-part-type="species" reg="clavigera">clavigera</tp:taxon-name-part></tp:taxon-name></italic>, <italic><tp:taxon-name><tp:taxon-name-part taxon-name-part-type="genus" reg="Thismia">Thismia</tp:taxon-name-part><tp:taxon-name-part taxon-name-part-type="species" reg="kelantanensis">kelantanensis</tp:taxon-name-part></tp:taxon-name></italic> and <italic><tp:taxon-name><tp:taxon-name-part taxon-name-part-type="genus" reg="Thismia">T.</tp:taxon-name-part><tp:taxon-name-part taxon-name-part-type="species" reg="clavigeroides">clavigeroides</tp:taxon-name-part></tp:taxon-name></italic>) and second including <italic><tp:taxon-name><tp:taxon-name-part taxon-name-part-type="genus" reg="Thismia">Thismia</tp:taxon-name-part></tp:taxon-name></italic> species without appendages (e.g. <italic><tp:taxon-name><tp:taxon-name-part taxon-name-part-type="genus" reg="Thismia">T.</tp:taxon-name-part><tp:taxon-name-part taxon-name-part-type="species" reg="latiffiana">latiffiana</tp:taxon-name-part></tp:taxon-name></italic> Siti-Munirah &amp; Dome and <italic><tp:taxon-name><tp:taxon-name-part taxon-name-part-type="genus" reg="Thismia">T.</tp:taxon-name-part><tp:taxon-name-part taxon-name-part-type="species" reg="sitimeriamiae">sitimeriamiae</tp:taxon-name-part></tp:taxon-name></italic> Siti-Munirah, Dome &amp; Thorogood).</p><p><italic><tp:taxon-name><tp:taxon-name-part taxon-name-part-type="genus" reg="Thismia">Thismia</tp:taxon-name-part><tp:taxon-name-part taxon-name-part-type="species" reg="limkokthayi">limkokthayi</tp:taxon-name-part></tp:taxon-name></italic> is easily recognised by a combination of the following characteristics: coralliform roots, erect outer perianth lobes, mitriform inner perianth lobes with three erect, slender, claviform appendages that form a mitre fovea with their flattened bases in the centre, absence of the annulus, presence of longitudinal ribs on the inner side of the floral tube (or absence of the reticulate inner side), the apex of stamens with a central lobe (prolongation of the rib) and two lateral lobes (the tips of each are recurved) and black-purple stigma.</p><p>Based on the infrageneric classification of <xref ref-type="bibr" rid="B9">Kumar et al. (2017)</xref>, <italic><tp:taxon-name><tp:taxon-name-part taxon-name-part-type="genus" reg="Thismia">T.</tp:taxon-name-part><tp:taxon-name-part taxon-name-part-type="species" reg="limkokthayi">limkokthayi</tp:taxon-name-part></tp:taxon-name></italic> superficially resembles <italic><tp:taxon-name><tp:taxon-name-part taxon-name-part-type="genus" reg="Thismia">Thismia</tp:taxon-name-part></tp:taxon-name></italic> species in the <tp:taxon-name><tp:taxon-name-part taxon-name-part-type="genus" reg="Thismia">Thismia</tp:taxon-name-part><tp:taxon-name-part taxon-name-part-type="infraspecific-rank">subgenus</tp:taxon-name-part><tp:taxon-name-part taxon-name-part-type="subgenus" reg="Thismia">Thismia</tp:taxon-name-part><tp:taxon-name-part taxon-name-part-type="infraspecific-rank">section</tp:taxon-name-part><tp:taxon-name-part taxon-name-part-type="section" reg="Geomitra">Geomitra</tp:taxon-name-part></tp:taxon-name> (Becc.) Kumar &amp; S.W. Gale, mainly based on the presence of inner tepals forming a mitre, each with filiform appendage and central mitral appendages that are free from each other, with the outer tepals always being short (less than 2 mm long). Two species were included in section <tp:taxon-name><tp:taxon-name-part taxon-name-part-type="genus" reg="Thismia"/><tp:taxon-name-part taxon-name-part-type="section" reg="Geomitra">Geomitra</tp:taxon-name-part></tp:taxon-name>: <italic><tp:taxon-name><tp:taxon-name-part taxon-name-part-type="genus" reg="Thismia">T.</tp:taxon-name-part><tp:taxon-name-part taxon-name-part-type="species" reg="clavigera">clavigera</tp:taxon-name-part></tp:taxon-name></italic> (Becc.) F. Muell. and <italic><tp:taxon-name><tp:taxon-name-part taxon-name-part-type="genus" reg="Thismia">T.</tp:taxon-name-part><tp:taxon-name-part taxon-name-part-type="species" reg="betung-kerihunensis">betung-kerihunensis</tp:taxon-name-part></tp:taxon-name></italic> Tsukaya &amp; H. Okada.</p><p>To date, <italic><tp:taxon-name><tp:taxon-name-part taxon-name-part-type="genus" reg="Thismia">T.</tp:taxon-name-part><tp:taxon-name-part taxon-name-part-type="species" reg="limkokthayi">limkokthayi</tp:taxon-name-part></tp:taxon-name></italic> has not been included in any DNA-based analysis. According to the classification proposed by <xref ref-type="bibr" rid="B10">Shepeleva et al. (2020)</xref>, <italic><tp:taxon-name><tp:taxon-name-part taxon-name-part-type="genus" reg="Thismia">T.</tp:taxon-name-part><tp:taxon-name-part taxon-name-part-type="species" reg="limkokthayi">limkokthayi</tp:taxon-name-part></tp:taxon-name></italic> is possibly related to species in clade 3 because it is characterised by coralliform roots, inner tepals fused into a mitre and free mitre appendages extending from a central point. Within clade 3 (i.e. section <tp:taxon-name><tp:taxon-name-part taxon-name-part-type="genus" reg="Thismia"/><tp:taxon-name-part taxon-name-part-type="section" reg="Sarcosiphon">Sarcosiphon</tp:taxon-name-part></tp:taxon-name> sensu <xref ref-type="bibr" rid="B8">Jonker 1948</xref>), there are two morphologically distinct groups characterised by the presence of a prominent central rib along the inner side of the connective and the absence of an annulus (<xref ref-type="bibr" rid="B4">Dančák et al. 2020</xref>). They can be distinguished by the presence of distinct appendages at the top of the mitre (<italic><tp:taxon-name><tp:taxon-name-part taxon-name-part-type="genus" reg="Thismia">T.</tp:taxon-name-part><tp:taxon-name-part taxon-name-part-type="species" reg="clavigera">clavigera</tp:taxon-name-part></tp:taxon-name></italic> group) or their absence (<italic><tp:taxon-name><tp:taxon-name-part taxon-name-part-type="genus" reg="Thismia">T.</tp:taxon-name-part><tp:taxon-name-part taxon-name-part-type="species" reg="goodii">goodii</tp:taxon-name-part></tp:taxon-name></italic> group). However, their exact relationship cannot be clarified until more species in both groups are sequenced.</p><p>Currently, there are five species known in the <italic><tp:taxon-name><tp:taxon-name-part taxon-name-part-type="genus" reg="Thismia">T.</tp:taxon-name-part><tp:taxon-name-part taxon-name-part-type="species" reg="clavigera">clavigera</tp:taxon-name-part></tp:taxon-name></italic> group: <italic><tp:taxon-name><tp:taxon-name-part taxon-name-part-type="genus" reg="Thismia">T.</tp:taxon-name-part><tp:taxon-name-part taxon-name-part-type="species" reg="betung-kerihunensis">betung-kerihunensis</tp:taxon-name-part></tp:taxon-name></italic>, <italic><tp:taxon-name><tp:taxon-name-part taxon-name-part-type="genus" reg="Thismia">T.</tp:taxon-name-part><tp:taxon-name-part taxon-name-part-type="species" reg="clavigera">clavigera</tp:taxon-name-part></tp:taxon-name></italic>, <italic><tp:taxon-name><tp:taxon-name-part taxon-name-part-type="genus" reg="Thismia">T.</tp:taxon-name-part><tp:taxon-name-part taxon-name-part-type="species" reg="clavigeroides">clavigeroides</tp:taxon-name-part></tp:taxon-name></italic> Chantanaorr &amp; Seelanan, <italic><tp:taxon-name><tp:taxon-name-part taxon-name-part-type="genus" reg="Thismia">T.</tp:taxon-name-part><tp:taxon-name-part taxon-name-part-type="species" reg="kelantanensis">kelantanensis</tp:taxon-name-part></tp:taxon-name></italic> Siti-Munirah and <italic><tp:taxon-name><tp:taxon-name-part taxon-name-part-type="genus" reg="Thismia">T.</tp:taxon-name-part><tp:taxon-name-part taxon-name-part-type="species" reg="sumatrana">sumatrana</tp:taxon-name-part></tp:taxon-name></italic> Suetsugu &amp; Tsukaya (<xref ref-type="bibr" rid="B15">Tsukaya and Okada 2012</xref>; <xref ref-type="bibr" rid="B11">Siti-Munirah 2018</xref>; <xref ref-type="bibr" rid="B14">Suetsugu et al. 2018</xref>; <xref ref-type="bibr" rid="B2">Chantanaorrapint and Seelanan 2021</xref>). <italic><tp:taxon-name><tp:taxon-name-part taxon-name-part-type="genus" reg="Thismia">Thismia</tp:taxon-name-part><tp:taxon-name-part taxon-name-part-type="species" reg="limkokthayi">limkokthayi</tp:taxon-name-part></tp:taxon-name></italic> clearly differs from all these species by the absence of transverse bars on the inner surface of the floral tube. Notably, <italic><tp:taxon-name><tp:taxon-name-part taxon-name-part-type="genus" reg="Thismia">T.</tp:taxon-name-part><tp:taxon-name-part taxon-name-part-type="species" reg="limkokthayi">limkokthayi</tp:taxon-name-part></tp:taxon-name></italic> clearly resembles <italic><tp:taxon-name><tp:taxon-name-part taxon-name-part-type="genus" reg="Thismia">T.</tp:taxon-name-part><tp:taxon-name-part taxon-name-part-type="species" reg="kelantanensis">kelantanensis</tp:taxon-name-part></tp:taxon-name></italic>, an endemic species from Kelantan (Malay Peninsula), which also has three slender, claviform appendages at the tip of the mitre and erect outer tepals. However, <italic><tp:taxon-name><tp:taxon-name-part taxon-name-part-type="genus" reg="Thismia">T.</tp:taxon-name-part><tp:taxon-name-part taxon-name-part-type="species" reg="kelantanensis">kelantanensis</tp:taxon-name-part></tp:taxon-name></italic> is easily distinguished from <italic><tp:taxon-name><tp:taxon-name-part taxon-name-part-type="genus" reg="Thismia">T.</tp:taxon-name-part><tp:taxon-name-part taxon-name-part-type="species" reg="limkokthayi">limkokthayi</tp:taxon-name-part></tp:taxon-name></italic> by its bluish filaments and stamens, as well as the six-part cap on the mitre. Additionally, it also resembles <italic><tp:taxon-name><tp:taxon-name-part taxon-name-part-type="genus" reg="Thismia">T.</tp:taxon-name-part><tp:taxon-name-part taxon-name-part-type="species" reg="clavigeroides">clavigeroides</tp:taxon-name-part></tp:taxon-name></italic> Chantanaorr &amp; Seelanan from Thailand and <italic><tp:taxon-name><tp:taxon-name-part taxon-name-part-type="genus" reg="Thismia">T.</tp:taxon-name-part><tp:taxon-name-part taxon-name-part-type="species" reg="sumatrana">sumatrana</tp:taxon-name-part></tp:taxon-name></italic> Suetsugu &amp; Tsukaya from Sumatra in its general appearance. However, <italic><tp:taxon-name><tp:taxon-name-part taxon-name-part-type="genus" reg="Thismia">T.</tp:taxon-name-part><tp:taxon-name-part taxon-name-part-type="species" reg="limkokthayi">limkokthayi</tp:taxon-name-part></tp:taxon-name></italic> differs from both of these species by the curved outer lobes on the supraconnective apex. Moreover, the connective appendage of <italic><tp:taxon-name><tp:taxon-name-part taxon-name-part-type="genus" reg="Thismia">T.</tp:taxon-name-part><tp:taxon-name-part taxon-name-part-type="species" reg="sumatrana">sumatrana</tp:taxon-name-part></tp:taxon-name></italic> is hairy, while it is glabrous in <italic><tp:taxon-name><tp:taxon-name-part taxon-name-part-type="genus" reg="Thismia">T.</tp:taxon-name-part><tp:taxon-name-part taxon-name-part-type="species" reg="limkokthayi">limkokthayi</tp:taxon-name-part></tp:taxon-name></italic> and the flower colour of <italic><tp:taxon-name><tp:taxon-name-part taxon-name-part-type="genus" reg="Thismia">T.</tp:taxon-name-part><tp:taxon-name-part taxon-name-part-type="species" reg="clavigeroides">clavigeroides</tp:taxon-name-part></tp:taxon-name></italic> (including the stamens) is almost whitish, while that of <italic><tp:taxon-name><tp:taxon-name-part taxon-name-part-type="genus" reg="Thismia">T.</tp:taxon-name-part><tp:taxon-name-part taxon-name-part-type="species" reg="limkokthayi">limkokthayi</tp:taxon-name-part></tp:taxon-name></italic> is blackish-brown. A comparison of morphological characteristics between <italic><tp:taxon-name><tp:taxon-name-part taxon-name-part-type="genus" reg="Thismia">T.</tp:taxon-name-part><tp:taxon-name-part taxon-name-part-type="species" reg="limkokthayi">limkokthayi</tp:taxon-name-part></tp:taxon-name></italic> and other related species is presented in Table <xref ref-type="table" rid="T1">1</xref>.</p><table-wrap id="T1" position="float" orientation="portrait"><label>Table 1.</label><caption><p>Morphological differences between <italic><tp:taxon-name><tp:taxon-name-part taxon-name-part-type="genus" reg="Thismia">Thismia</tp:taxon-name-part><tp:taxon-name-part taxon-name-part-type="species" reg="limkokthayi">limkokthayi</tp:taxon-name-part></tp:taxon-name></italic> and related species. The characters of previously-described species are taken from the protologues and recent publications on <italic><tp:taxon-name><tp:taxon-name-part taxon-name-part-type="genus" reg="Thismia">T.</tp:taxon-name-part><tp:taxon-name-part taxon-name-part-type="species" reg="betung-kerihunensis">betung-kerihunensis</tp:taxon-name-part></tp:taxon-name></italic> (<xref ref-type="bibr" rid="B15">Tsukaya and Okada 2012</xref>), <italic><tp:taxon-name><tp:taxon-name-part taxon-name-part-type="genus" reg="Thismia">T.</tp:taxon-name-part><tp:taxon-name-part taxon-name-part-type="species" reg="clavigera">clavigera</tp:taxon-name-part></tp:taxon-name></italic> (<xref ref-type="bibr" rid="B1">Chantanaorrapint and Chantanaorrapint 2009</xref>), <italic><tp:taxon-name><tp:taxon-name-part taxon-name-part-type="genus" reg="Thismia">T.</tp:taxon-name-part><tp:taxon-name-part taxon-name-part-type="species" reg="kelantanensis">kelantanensis</tp:taxon-name-part></tp:taxon-name></italic> (<xref ref-type="bibr" rid="B11">Siti-Munirah 2018</xref>) and <italic><tp:taxon-name><tp:taxon-name-part taxon-name-part-type="genus" reg="Thismia">T.</tp:taxon-name-part><tp:taxon-name-part taxon-name-part-type="species" reg="sumatrana">sumatrana</tp:taxon-name-part></tp:taxon-name></italic> (<xref ref-type="bibr" rid="B14">Suetsugu et al. 2018</xref>).</p></caption><table id="TID0E4SAE" rules="all"><tbody><tr><th rowspan="1" colspan="1">Characters</th><th rowspan="1" colspan="1">
                    <italic>
                      <tp:taxon-name><tp:taxon-name-part taxon-name-part-type="genus" reg="Thismia">T.</tp:taxon-name-part><tp:taxon-name-part taxon-name-part-type="species" reg="limkokthayi">limkokthayi</tp:taxon-name-part></tp:taxon-name>
                    </italic>
                  </th><th rowspan="1" colspan="1">
                    <italic>
                      <tp:taxon-name><tp:taxon-name-part taxon-name-part-type="genus" reg="Thismia">T.</tp:taxon-name-part><tp:taxon-name-part taxon-name-part-type="species" reg="betung-kerihunensis">betung-kerihunensis</tp:taxon-name-part></tp:taxon-name>
                    </italic>
                  </th><th rowspan="1" colspan="1">
                    <italic>
                      <tp:taxon-name><tp:taxon-name-part taxon-name-part-type="genus" reg="Thismia">T.</tp:taxon-name-part><tp:taxon-name-part taxon-name-part-type="species" reg="clavigera">clavigera</tp:taxon-name-part></tp:taxon-name>
                    </italic>
                  </th><th rowspan="1" colspan="1">
                    <italic>
                      <tp:taxon-name><tp:taxon-name-part taxon-name-part-type="genus" reg="Thismia">T.</tp:taxon-name-part><tp:taxon-name-part taxon-name-part-type="species" reg="clavigeroides">clavigeroides</tp:taxon-name-part></tp:taxon-name>
                    </italic>
                  </th><th rowspan="1" colspan="1">
                    <italic>
                      <tp:taxon-name><tp:taxon-name-part taxon-name-part-type="genus" reg="Thismia">T.</tp:taxon-name-part><tp:taxon-name-part taxon-name-part-type="species" reg="kelantanensis">kelantanensis</tp:taxon-name-part></tp:taxon-name>
                    </italic>
                  </th><th rowspan="1" colspan="1">
                    <italic>
                      <tp:taxon-name><tp:taxon-name-part taxon-name-part-type="genus" reg="Thismia">T.</tp:taxon-name-part><tp:taxon-name-part taxon-name-part-type="species" reg="sumatrana">sumatrana</tp:taxon-name-part></tp:taxon-name>
                    </italic>
                  </th></tr><tr><td rowspan="1" colspan="1">
                    <bold>Colour of floral tube</bold>
                  </td><td rowspan="1" colspan="1">Black-brownish/brown-blackish</td><td rowspan="1" colspan="1">White with indigo and brown to pale brown with purple-dark blue</td><td rowspan="1" colspan="1">White-orangish</td><td rowspan="1" colspan="1">Whitish</td><td rowspan="1" colspan="1">Pale to bright and dark blue-purplish translucent,</td><td rowspan="1" colspan="1">Unknown</td></tr><tr><td rowspan="1" colspan="1">
                    <bold>Colour of mitre</bold>
                  </td><td rowspan="1" colspan="1">Black-brownish/brown-blackish</td><td rowspan="1" colspan="1">Blue-green</td><td rowspan="1" colspan="1">Yellowish-orange</td><td rowspan="1" colspan="1">Pale brown or grey</td><td rowspan="1" colspan="1">Yellow to bright orange</td><td rowspan="1" colspan="1">Unknown</td></tr><tr><td rowspan="1" colspan="1">
                    <bold>Colour of inner tepal lobes</bold>
                  </td><td rowspan="1" colspan="1">Brown-blackish</td><td rowspan="1" colspan="1">Blue-green</td><td rowspan="1" colspan="1">Orange</td><td rowspan="1" colspan="1">Pale brown or grey</td><td rowspan="1" colspan="1">Bright orange</td><td rowspan="1" colspan="1">Unknown</td></tr><tr><td rowspan="1" colspan="1">
                    <bold>Outer tepal</bold>
                  </td><td rowspan="1" colspan="1">Erect</td><td rowspan="1" colspan="1">Erect</td><td rowspan="1" colspan="1">Erect</td><td rowspan="1" colspan="1">Reflexed</td><td rowspan="1" colspan="1">Erect</td><td rowspan="1" colspan="1">Reflexed</td></tr><tr><td rowspan="1" colspan="1">
                    <bold>Colour of filament</bold>
                  </td><td rowspan="1" colspan="1">Orange and white</td><td rowspan="1" colspan="1">Blue-green</td><td rowspan="1" colspan="1">Orange</td><td rowspan="1" colspan="1">White</td><td rowspan="1" colspan="1">Bright blue</td><td rowspan="1" colspan="1">Unknown</td></tr><tr><td rowspan="1" colspan="1">
                    <bold>Colour of appendages</bold>
                  </td><td rowspan="1" colspan="1">Dark brown to pale orange</td><td rowspan="1" colspan="1">Pale blue tinged with orange</td><td rowspan="1" colspan="1">Orange</td><td rowspan="1" colspan="1">Pale brown or grey below, blue-green at tip</td><td rowspan="1" colspan="1">Orange</td><td rowspan="1" colspan="1">Unknown</td></tr><tr><td rowspan="1" colspan="1">
                    <bold>Fovea</bold>
                  </td><td rowspan="1" colspan="1">Present</td><td rowspan="1" colspan="1">Absent</td><td rowspan="1" colspan="1">Absent</td><td rowspan="1" colspan="1">Absent</td><td rowspan="1" colspan="1">Absent</td><td rowspan="1" colspan="1">Absent</td></tr><tr><td rowspan="1" colspan="1">
                    <bold>Apex of supraconnective</bold>
                  </td><td rowspan="1" colspan="1">One central lobe (extension of the rib) and two smaller side lobes with tips recurved inwards/truncate, glabrous</td><td rowspan="1" colspan="1">One central lobe (extension of the rib) and two smaller side lobes, hairy</td><td rowspan="1" colspan="1">Acute</td><td rowspan="1" colspan="1">One central lobe (extension of the rib) and two smaller side lobes</td><td rowspan="1" colspan="1">Acuminate</td><td rowspan="1" colspan="1">Acute, hairy</td></tr><tr><td rowspan="1" colspan="1">
                    <bold>Presence of transverse bars</bold>
                  </td><td rowspan="1" colspan="1">Absent</td><td rowspan="1" colspan="1">Present</td><td rowspan="1" colspan="1">Present</td><td rowspan="1" colspan="1">Present</td><td rowspan="1" colspan="1">Present</td><td rowspan="1" colspan="1">Present</td></tr></tbody></table></table-wrap></tp:treatment-sec><ref-list><ref id="B7"><mixed-citation xmlns:xlink="http://www.w3.org/1999/xlink" xlink:type="simple">IUCN (<year>2019</year>) Guidelines for using the IUCN Red List Categories and Criteria. Version 14. Prepared by Standards and Petitions Committee. <ext-link xlink:href="http://www.iucnredlist.org/documents/RedListGuidelines.pdf" ext-link-type="uri" xlink:type="simple">http://www.iucnredlist.org/documents/RedListGuidelines.pdf</ext-link></mixed-citation></ref><ref id="B10"><mixed-citation xmlns:xlink="http://www.w3.org/1999/xlink" xlink:type="simple"><person-group><name name-style="western"><surname>Shepeleva</surname><given-names>EA</given-names></name><name name-style="western"><surname>Schelkunov</surname><given-names>MI</given-names></name><name name-style="western"><surname>Hroneš</surname><given-names>M</given-names></name><name name-style="western"><surname>Sochor</surname><given-names>M</given-names></name><name name-style="western"><surname>Dančák</surname><given-names>M</given-names></name><name name-style="western"><surname>Merckx</surname><given-names>VSFT</given-names></name><name name-style="western"><surname>Kikuchi</surname><given-names>IABS</given-names></name><name name-style="western"><surname>Chantanaorrapint</surname><given-names>S</given-names></name><name name-style="western"><surname>Suetsugu</surname><given-names>K</given-names></name><name name-style="western"><surname>Tsukaya</surname><given-names>H</given-names></name><name name-style="western"><surname>Mar</surname><given-names>SS</given-names></name><name name-style="western"><surname>Luu</surname><given-names>HT</given-names></name><name name-style="western"><surname>Li</surname><given-names>H-Q</given-names></name><name name-style="western"><surname>Logacheva</surname><given-names>MD</given-names></name><name name-style="western"><surname>Nuraliev</surname><given-names>MS</given-names></name></person-group> (<year>2020</year>) <article-title>Phylogenetics of the mycoheterotrophic genus <italic><tp:taxon-name><tp:taxon-name-part taxon-name-part-type="genus">Thismia</tp:taxon-name-part></tp:taxon-name></italic> (<tp:taxon-name><tp:taxon-name-part taxon-name-part-type="family">Thismiaceae</tp:taxon-name-part></tp:taxon-name>: <tp:taxon-name><tp:taxon-name-part taxon-name-part-type="order">Dioscoreales</tp:taxon-name-part></tp:taxon-name>) with a focus on the Old World taxa: Delineation of novel natural groups and insights into the evolution of morphological traits.</article-title><source>Botanical Journal of the Linnean Society</source><volume>193</volume>(<issue>3</issue>): <fpage>287</fpage>–<lpage>315</lpage>. <ext-link xlink:href="10.1093/botlinnean/boaa017" ext-link-type="doi" xlink:type="simple">https://doi.org/10.1093/botlinnean/boaa017</ext-link></mixed-citation></ref><ref id="B9"><mixed-citation xmlns:xlink="http://www.w3.org/1999/xlink" xlink:type="simple"><person-group><name name-style="western"><surname>Kumar</surname><given-names>P</given-names></name><name name-style="western"><surname>Gale</surname><given-names>SW</given-names></name><name name-style="western"><surname>Li</surname><given-names>JH</given-names></name><name name-style="western"><surname>Bouamanivong</surname><given-names>S</given-names></name><name name-style="western"><surname>Fischer</surname><given-names>GA</given-names></name></person-group> (<year>2017</year>) <article-title><italic><tp:taxon-name><tp:taxon-name-part taxon-name-part-type="genus">Thismia</tp:taxon-name-part><tp:taxon-name-part taxon-name-part-type="species">nigricoronata</tp:taxon-name-part></tp:taxon-name></italic>, a new species of <tp:taxon-name><tp:taxon-name-part taxon-name-part-type="family">Burmanniaceae</tp:taxon-name-part></tp:taxon-name> (<tp:taxon-name><tp:taxon-name-part taxon-name-part-type="tribe">Thismieae</tp:taxon-name-part></tp:taxon-name>, <tp:taxon-name><tp:taxon-name-part taxon-name-part-type="order">Dioscoreales</tp:taxon-name-part></tp:taxon-name>) from Vang Vieng, Vientiane Province, Laos, and a key to subgeneric classification.</article-title><source>Phytotaxa</source><volume>319</volume>(<issue>3</issue>): <fpage>225</fpage>–<lpage>240</lpage>. <ext-link xlink:href="10.11646/phytotaxa.319.3.2" ext-link-type="doi" xlink:type="simple">https://doi.org/10.11646/phytotaxa.319.3.2</ext-link></mixed-citation></ref><ref id="B8"><mixed-citation xmlns:xlink="http://www.w3.org/1999/xlink" xlink:type="simple"><person-group><name name-style="western"><surname>Jonker</surname><given-names>FP</given-names></name></person-group> (<year>1948</year>) <article-title><tp:taxon-name><tp:taxon-name-part taxon-name-part-type="family">Burmanniaceae</tp:taxon-name-part></tp:taxon-name>.</article-title> In: <person-group><name name-style="western"><surname>van Steenis</surname><given-names>CGGJ</given-names></name></person-group> (<role>Ed.</role>) <issue-title>Flora Malesiana.</issue-title><source>Noordhoff-Kolf, Leiden, series 1(4)</source>, <fpage>13</fpage>–<lpage>26</lpage>.</mixed-citation></ref><ref id="B4"><mixed-citation xmlns:xlink="http://www.w3.org/1999/xlink" xlink:type="simple"><person-group><name name-style="western"><surname>Dančák</surname><given-names>M</given-names></name><name name-style="western"><surname>Hroneš</surname><given-names>M</given-names></name><name name-style="western"><surname>Sochor</surname><given-names>M</given-names></name></person-group> (<year>2020</year>) <article-title><italic><tp:taxon-name><tp:taxon-name-part taxon-name-part-type="genus">Thismia</tp:taxon-name-part><tp:taxon-name-part taxon-name-part-type="species">ornata</tp:taxon-name-part></tp:taxon-name></italic> and <italic><tp:taxon-name><tp:taxon-name-part taxon-name-part-type="genus">T.</tp:taxon-name-part><tp:taxon-name-part taxon-name-part-type="species">coronata</tp:taxon-name-part></tp:taxon-name></italic> (<tp:taxon-name><tp:taxon-name-part taxon-name-part-type="family">Thismiaceae</tp:taxon-name-part></tp:taxon-name>), two new species from Sarawak, Borneo.</article-title><source>Willdenowia</source><volume>50</volume>(<issue>1</issue>): <fpage>65</fpage>–<lpage>76</lpage>. <ext-link xlink:href="10.3372/wi.50.50106" ext-link-type="doi" xlink:type="simple">https://doi.org/10.3372/wi.50.50106</ext-link></mixed-citation></ref><ref id="B15"><mixed-citation xmlns:xlink="http://www.w3.org/1999/xlink" xlink:type="simple"><person-group><name name-style="western"><surname>Tsukaya</surname><given-names>H</given-names></name><name name-style="western"><surname>Okada</surname><given-names>H</given-names></name></person-group> (<year>2012</year>) <article-title>A new species of <italic><tp:taxon-name><tp:taxon-name-part taxon-name-part-type="genus">Thismia</tp:taxon-name-part></tp:taxon-name></italic> (<tp:taxon-name><tp:taxon-name-part taxon-name-part-type="family">Thismiaceae</tp:taxon-name-part></tp:taxon-name>) from West Kalimantan, Borneo.</article-title><source>Systematic Botany</source><volume>37</volume>(<issue>1</issue>): <fpage>53</fpage>–<lpage>57</lpage>. <ext-link xlink:href="10.1600/036364412X616639" ext-link-type="doi" xlink:type="simple">https://doi.org/10.1600/036364412X616639</ext-link></mixed-citation></ref><ref id="B11"><mixed-citation xmlns:xlink="http://www.w3.org/1999/xlink" xlink:type="simple"><person-group><name name-style="western"><surname>Siti-Munirah</surname><given-names>MY</given-names></name></person-group> (<year>2018</year>) <italic><tp:taxon-name><tp:taxon-name-part taxon-name-part-type="genus">Thismia</tp:taxon-name-part><tp:taxon-name-part taxon-name-part-type="species">kelantanensis</tp:taxon-name-part></tp:taxon-name></italic> (<tp:taxon-name><tp:taxon-name-part taxon-name-part-type="family">Thismiaceae</tp:taxon-name-part></tp:taxon-name>), a new species from Kelantan, Peninsular Malaysia. Kew Bulletin 73(3): e42. <ext-link xlink:href="10.1007/s12225-018-9767-0" ext-link-type="doi" xlink:type="simple">https://doi.org/10.1007/s12225-018-9767-0</ext-link></mixed-citation></ref><ref id="B14"><mixed-citation xmlns:xlink="http://www.w3.org/1999/xlink" xlink:type="simple"><person-group><name name-style="western"><surname>Suetsugu</surname><given-names>K</given-names></name><name name-style="western"><surname>Tsukaya</surname><given-names>H</given-names></name><name name-style="western"><surname>Nurainas</surname><given-names>N</given-names></name><name name-style="western"><surname>Okada</surname><given-names>H</given-names></name></person-group> (<year>2018</year>) <article-title><italic><tp:taxon-name><tp:taxon-name-part taxon-name-part-type="genus">Thismia</tp:taxon-name-part><tp:taxon-name-part taxon-name-part-type="species">sumatrana</tp:taxon-name-part></tp:taxon-name></italic> (<tp:taxon-name><tp:taxon-name-part taxon-name-part-type="family">Thismiaceae</tp:taxon-name-part></tp:taxon-name>), a new species from West Sumatra, Indonesia, with discussions on the taxonomic identity of <italic><tp:taxon-name><tp:taxon-name-part taxon-name-part-type="genus">Thismia</tp:taxon-name-part><tp:taxon-name-part taxon-name-part-type="species">clavigera</tp:taxon-name-part></tp:taxon-name></italic>.</article-title><source>PhytoKeys</source><volume>113</volume>: <fpage>59</fpage>–<lpage>67</lpage>. <ext-link xlink:href="10.3897/phytokeys.113.29103" ext-link-type="doi" xlink:type="simple">https://doi.org/10.3897/phytokeys.113.29103</ext-link></mixed-citation></ref><ref id="B2"><mixed-citation xmlns:xlink="http://www.w3.org/1999/xlink" xlink:type="simple"><person-group><name name-style="western"><surname>Chantanaorrapint</surname><given-names>S</given-names></name><name name-style="western"><surname>Seelanan</surname><given-names>T</given-names></name></person-group> (<year>2021</year>) <article-title><italic><tp:taxon-name><tp:taxon-name-part taxon-name-part-type="genus">Thismia</tp:taxon-name-part><tp:taxon-name-part taxon-name-part-type="species">clavigeroides</tp:taxon-name-part></tp:taxon-name></italic> (<tp:taxon-name><tp:taxon-name-part taxon-name-part-type="family">Thismiaceae</tp:taxon-name-part></tp:taxon-name>), a new mycoheterotrophic species from Thailand.</article-title><source>Systematic Botany</source><volume>46</volume>(<issue>1</issue>): <fpage>18</fpage>–<lpage>23</lpage>. <ext-link xlink:href="10.1600/036364421X16128061189468" ext-link-type="doi" xlink:type="simple">https://doi.org/10.1600/036364421X16128061189468</ext-link></mixed-citation></ref><ref id="B1"><mixed-citation xmlns:xlink="http://www.w3.org/1999/xlink" xlink:type="simple"><person-group><name name-style="western"><surname>Chantanaorrapint</surname><given-names>S</given-names></name><name name-style="western"><surname>Chantanaorrapint</surname><given-names>A</given-names></name></person-group> (<year>2009</year>) <article-title><italic><tp:taxon-name><tp:taxon-name-part taxon-name-part-type="genus">Thismia</tp:taxon-name-part><tp:taxon-name-part taxon-name-part-type="species">clavigera</tp:taxon-name-part></tp:taxon-name></italic> (<tp:taxon-name><tp:taxon-name-part taxon-name-part-type="family">Thismiaceae</tp:taxon-name-part></tp:taxon-name>), a new record for Thailand.</article-title><source>Thai Forest Bulletin (Botany)</source><volume>37</volume>: <fpage>27</fpage>–<lpage>31</lpage>.</mixed-citation></ref></ref-list></tp:taxon-treatment>
